# Supplementary material for: AI-Aided Design of Novel Targeted Covalent Inhibitors against SARS-CoV-2
Source: Biomolecules. 2022 May 25;12(6):746. doi: 10.3390/biom12060746 (PMC9220321; doi:10.3390/biom12060746)
Supplement: Supplementary file 1 [file biomolecules-12-00746-s001.zip]

Archive with 1 entries (1 files):
- biomolecules-1704234-supplementary.pdf
